# Supplementary material for: Xenon Encapsulation in Liposomes, Nanobubbles, and Microbubbles: Delivery Strategies, Preclinical Evidence, and Translational Barriers
Source: Pharmaceutics. 2026 Jul 14;18(7):855. doi: 10.3390/pharmaceutics18070855 (PMC13414817; doi:10.3390/pharmaceutics18070855)
Supplement: Supplementary file 1 [file pharmaceutics-18-00855-s001.zip]

Archive with 1 entries (1 files):
- pharmaceutics-4431128-supplementary.pdf
